# Supplementary material for: Variations of Bacterial and Diazotrophic Community Assemblies throughout the Soil Profile in Distinct Paddy Soil Types and Their Contributions to Soil Functionality
Source: mSystems. 2022 Mar 1;7(2):e01047-21. doi: 10.1128/msystems.01047-21 (PMC8941939; doi:10.1128/msystems.01047-21)
Supplement: TABLE S2 [file msystems.01047-21-st002.xlsx]

## Sheet: TableS2 Partial mantel
Table S2 Partial Mantel tests to compare relative impacts of environmental heterogeneity/ dissimilarity (Euclidean distance) and geographical distance (Bray-Curtis distance) on microbial community. Microbial compositional dissimilarity was calculated in Bray-Curtis distance.
	Microbial compositional dissimilarity
Soil type	Geographical distance		Environment dissimilarity
	r	P	r	P
Bacterial community
Fe	0.23**	0.001	0.21**	0.001
Hapli	0.12**	0.005	0.11**	0.006
Diazotrophic community
Fe	0.32**	0.001	0.19**	0.001
Hapli	0.28**	0.001	0.13**	0.002
