# Supplementary material for: Variations of Bacterial and Diazotrophic Community Assemblies throughout the Soil Profile in Distinct Paddy Soil Types and Their Contributions to Soil Functionality
Source: mSystems. 2022 Mar 1;7(2):e01047-21. doi: 10.1128/msystems.01047-21 (PMC8941939; doi:10.1128/msystems.01047-21)
Supplement: TABLE S1 [file msystems.01047-21-st001.xlsx]

## Sheet: Table S1 Edaphic properties
Table S1 Sampling site locations and physio-chemical properties
Soil type	Sample code	Soil profile	Depth (cm)	Coordinates/Location		Climate		Soil Texure/Particle size (%)					Soil general properties			Macronutrients													Micronutrients												Functional gene abundance
				Longitude (E)	Latitude (N)	MAT (°C)	MAP (mm)	Soil texure	Cultivation	Sand (50 μm~2 mm)	Silt (2μm~50 μm)	Clay (< 2μm)	pH	Organic matter (g kg- 1)	CEC (cmol kg-1)	Total nitrogen (g kg- 1)	Available nitrogen (mg kg- 1)	NO3--N (mg kg-1)	NH4+-N (mg kg-1)	Available sulfur (mg kg-1)	Total P (g kg-1)	Available P (mg kg-1)	Total K (g kg-1)	Available K (mg kg-1)	Total Ca (g kg-1)	Available Ca (g kg-1)	Total Mg (g kg-1)	Available Mg (g kg-1)	Total Fe (g kg-1)	Available Fe (mg kg-1)	Free Fe oxides (g kg-1)	Total Mn (g kg-1)	Available Mn (mg kg-1)	Total Zn (mg kg-1)	Available Zn (mg kg-1)	Total Cu (mg kg-1)	Available Cu (mg kg-1)	Available B (mg kg-1)	Total Mo (mg kg-1)	AvailableMo (mg kg-1)	Bacteria (copies g-1 dw)	Diazotroph (copies g-1 dw)
Typic Fe-accumuli-Stagnic Anthrosols	a315	w1	0-23	E119゜06'05.19''	N31゜00'24.99''	15.9	1143.2	Silt Loam	Rice-Rape	21.92	63.44	14.64	5.08	20.2396	10.1517	1.28816	117.6	2.105	15.395	23.9353	0.603577	52.1087	18.0881	117.5	2.10078	0.4915	2.03305	0.066	17.4179	312.192	0.907346	0.198071	31.368	79.4335	2.144	16.3177	1.552	0.41032	4.12562	0.020516	1.53519e+07	4.81274e+08
		w2	23-35					Silt Loam		14.76	67.44	17.8	5.58	5.04209	7.86175	0.33759	33.08	0.145	7.2	28.1914	0.186729	5.56595	17.111	75	2.20581	0.74575	1.94284	0.10625	21.7519	18.578	1.55154	0.713256	32.028	72.7666	0.404	12.2478	0.432	0.355439	3.50144	0.0177719	1.31293e+06	6.01303e+07
		w3	35-68					Silt Loam		16.8	66.2	17	6.06	3.01351	8.80382	0.272288	29.4	0.285	8.12	32.7497	0.182196	3.52434	19.2959	55	2.33559	0.8615	2.56275	0.167	21.2387	10.512	0.0139668	0.507028	13.826	96.009	0.33	13.9307	0.154	0.198358	2.80497	0.00991788	201794	7.60768e+06
		w4	68-100					Silt Loam		22.32	62.92	14.76	6.75	3.12636	9.39012	0.242893	18.38	0.195	6.88	23.741	0.315858	9.46814	19.8643	45	2.92506	1.08775	2.80362	0.24325	20.469	15.686	1.20888	0.534884	14.962	90.6977	0.47	12.7907	0.398	0.115585	4.14729	0.00577925	120118	6.38029e+06
Typic Fe-accumuli-Stagnic Anthrosols	a361	w1	0-21	E117゜38'58.22''	N31゜53'03.76''	15.7	969.5	Loam	Rice-Rape	37.84	46.96	15.2	5.21	19.8225	13.9497	1.2483	110.25	5.61	13.8	64.3499	0.360213	8.98583	21.5815	95	10.1853	1.069	3.88122	0.2335	20.5433	310.944	1.04556	0.233656	17.428	83.9088	1.476	18.9917	4.208	0.407677	2.85221	0.0203838	5.94106e+06	3.25983e+08
		w2	21-34					Silt Loam		31.08	56.24	12.68	6.61	8.68002	13.6841	0.569278	62.48	0.67	7.31	15.4235	0.255885	7.29151	20.3583	57.5	10.6379	1.5625	3.90065	0.364	20.6881	50.256	1.00175	0.551031	28.912	92.8339	0.952	19.1368	2.652	0.254448	2.63029	0.0127224	3.1714e+06	2.20799e+08
		w3	34-77					Silt Loam		14.64	68.48	16.88	7.16	3.62	15.5081	0.260036	33.08	1	6.035	31.4235	0.112166	1.22974	20.9497	62.5	8.25264	1.668	4.64929	0.51675	28.1161	6.604	2.52044	0.67815	9.388	123.836	0.392	20.0186	0.24	0.148331	2.63966	0.00741657	389977	1.72196e+07
		w4	77-120					Silt Loam		10.76	71.96	17.28	7.2	3.76435	15.8938	0.225949	22.05	0.49	5.395	32.5073	0.133083	1.64102	19.6429	67.5	7.86786	1.9095	4.84405	0.647	27.5798	7.04	1.22079	0.452381	3.716	102.5	0.544	22.1429	0.232	0.0650654	2.85357	0.00325327	92674.1	5.25099e+06
Typic Fe-accumuli-Stagnic Anthrosols	a363	w1	0-20	E117゜29'01.91''	N29゜53'37.17''	15.6	1614	Silt Loam	Rice-Rape	20.6	62.12	17.28	4.98	31.3171	9.9485	2.04287	194.78	5.315	12.805	23.0337	0.805103	77.2555	15.9091	55	1.74697	0.31325	3.82727	0.04375	21.0136	204.48	0.373832	0.216667	8.156	145	2.048	23.1818	2.904	0.220141	4.95455	0.011007	4.55996e+06	5.49163e+08
		w2	20-27					Silt Loam		17.28	64	18.72	4.9	12.9045	8.471	0.936101	77.18	2.215	12.39	19.816	0.697533	16.1865	17.1304	287.5	1.51301	0.32025	4.02547	0.04475	41.3926	146.092	5.38259	0.388981	17.12	147.841	1.24	26.5781	2.184	0.145977	3.50914	0.00729883	6.03425e+06	1.69581e+08
		w3	27-39					Silt Loam		21.2	59.36	19.44	5.06	8.22842	7.88	0.707149	69.83	0.135	10.94	24.4279	0.559763	16.023	19.2039	102.5	1.9072	0.51775	4.96741	0.06325	33.3194	60.924	1.38143	1.17939	80.112	167.132	0.8	30.2607	1.948	0.174398	5.91248	0.00871988	1.67545e+06	1.21546e+08
		w4	39-58					Silt Loam		19.4	59.8	20.8	5.45	7.56911	6.9935	0.554895	40.43	2.025	6.61	17.0966	0.400449	12.1885	19.1571	55	2.21743	0.5185	4.67433	0.067	25.5843	36.388	0.797697	0.617816	24.084	140.805	0.472	26.341	1.108	0.153048	3.17529	0.00765242	470053	3.72983e+07
		w5	74-120					Silt Loam		5.56	71.16	23.28	5.69	6.28142	11.426	0.562442	55.13	1.105	6.855	38.2383	0.702255	25.8196	19.4175	62.5	1.80421	0.70475	4.911	0.1085	36.9871	50.112	3.64486	1.08252	30.48	143.689	0.496	33.9806	0.8	0.327214	7.37864	0.0163607	305596	2.52634e+07
Typic Fe-accumuli-Stagnic Anthrosols	a460	w1	0-22.5	E117゜05'45.88''	N32゜22'05.80''	15.7	969.5	Silt Loam	Rice-Rice	4.52	75.92	19.56	6.09	13.2928	14.7064	0.786857	80.85	0.35	7.125	34.6988	0.360621	14.6925	14.9632	90	5.19337	1.2445	3.79067	0.3285	17.4985	167.692	0.476051	0.469613	41.088	82.4125	1.052	16.1142	2.372	0.507617	2.32505	0.0253809	487658	1.54799e+07
		w2	22.5-36					Silt Loam		9.4	66.6	24	6.36	5.66174	13.0829	0.358648	36.75	1.215	11.84	32.7497	0.272595	3.70794	16.8067	67.5	6.44538	1.351	4.19608	0.349	21.9902	26.576	0.826519	0.651261	27.34	98.7395	0.616	19.3277	1.148	0.38402	2.71429	0.019201	7.52009e+06	2.70483e+08
		w3	36-55.5					Silt Loam		3.28	82.4	14.32	6.92	4.97791	13.8895	0.289949	33.08	0.115	8.7	39.6521	0.177832	2.37388	13.8195	90	5.42439	1.4015	3.68997	0.405	19.2951	25.448	1.20619	0.485021	23.188	78.4593	0.572	17.8317	1.04	0.399764	1.49073	0.0199882	2.40215e+06	1.7629e+08
		w4	55.5-135					Silt Loam		4.44	81.72	13.84	7	3.35536	12.3865	0.240566	22.05	0.1	6.86	25.1284	0.219945	0.992267	14.1602	65	5.34115	1.23875	3.38932	0.39775	17.4154	18.936	0.811916	0.473958	19.84	101.953	0.392	17.1875	0.62	0.222574	7.07031	0.0111287	357921	9.42641e+06
Typic Hapli-Stagnic Anthrosols	a314	w1	0-23	E116゜41'19.34''	N31゜38'02.00''	15.5	1072.7	Silt Loam	Rice-Rape	4.88	68.52	26.6	5.47	24.399	18.2225	1.477	135.98	1.22	22.535	27.4806	0.302282	4.49091	16.6284	110	3.25229	1.08925	4.24083	0.384	25.99	192.768	1.22259	0.272936	40.032	120.642	1.346	21.1009	3.852	0.279276	1.72936	0.0139638	1.04578e+07	2.9666e+08
		w2	23-38					Silt Loam		5.16	75.96	18.88	6.78	8.45918	14.578	0.606318	25.73	0.13	13.56	15.7499	0.169302	1.12774	15.2439	80	3.17944	1.312	3.85405	0.5035	25.7859	11.636	1.44189	0.402633	15.864	83.043	0.264	18.8734	1.574	0.200768	2.80197	0.0100384	49470.4	2.63058e+06
		w3	38-56					Silt Loam		4.48	78.68	16.84	6.77	4.61327	13.5138	0.371116	36.75	0.155	11.865	24.5215	0.167055	1.53769	15.528	82.5	3.20782	1.19375	3.60766	0.427	24.3077	10.916	1.30482	0.424431	15.646	82.2981	0.288	17.4689	0.964	0.136582	2.08463	0.00682909	655148	2.04035e+07
		w4	56-100					Silt Loam		5.6	79	15.4	6.75	2.69801	10.0415	0.214925	22.05	0.4	12.565	17.3219	0.151792	1.1957	14.0135	155	3.06054	0.87325	2.42775	0.319	21.0588	6.758	1.4693	0.498256	11.07	87.8176	0.29	16.0688	0.246	0.279276	2.29821	0.0139638	1.06219e+07	4.37983e+08
Typic Hapli-Stagnic Anthrosols	a388	w1	0-19	E117゜08'58.08''	N32゜35'07.95''	15.7	969.5	Silt Loam	Rice-Wheat	11.44	73.32	15.24	6.79	24.3701	30.0425	1.32518	110.25	0.99	5.68	83.2007	0.44983	5.449	14.4453	130	7.88264	4.27	5.47381	0.688	31.0657	61.164	1.99474	0.256805	5.496	94.7612	0.468	25.8089	2.596	0.799012	3.151	0.0399506	1.95759e+06	8.18115e+07
		w2	19-45					Silt Loam		13.4	63.32	23.28	7.27	10.1717	33.7855	0.777294	40.43	2.875	13.535	27.9542	0.190458	0.555929	14.3634	127.5	8.08592	5.861	4.14907	0.827	37.4969	10.944	2.78329	0.432712	3.12	84.7826	0.364	29.8137	0.864	0.391878	2.65528	0.0195939	711848	2.99347e+07
		w3	45-74					Silt Loam		19.48	63.08	17.44	7.25	6.69	33.3915	0.45	29.4	0.18	9.04	37.9052	0.314481	1.5721	16.5017	137.5	7.22497	5.189	7.60726	0.792	35.9035	8.468	1.81951	0.728823	6.588	103.548	0.868	30.9406	0.68	0.3145	2.12046	0.015725	742013	1.82215e+07
		w4	74-120					Silt Loam		16.96	67.64	15.4	7.35	5.11	27.186	0.417951	33.08	0.045	13.055	31.7818	0.381805	0.257336	17.9101	130	7.35013	4.006	8.92292	0.565	32.304	5.676	1.58586	0.479249	5.464	132.411	0.492	27.1739	0.408	0.299337	3.22628	0.0149668	30378.3	734623
Typic Hapli-Stagnic Anthrosols	a389	w1	0-22	E116゜49'27.96''	N31゜51'22.55''	15.7	969.5	Silty Clay Loam	Rice-Wheat	9.84	56.24	33.92	6.37	22.7202	19.7985	1.33562	99.23	0.06	6.315	57.9672	0.638767	19.1633	17.3611	165	4.05401	1.416	16.4907	0.43975	32.1389	182.588	4.00993	0.453704	40.32	119.444	1.856	27.7778	4.04	0.597764	5.32407	0.0298882	1.33454e+07	4.75263e+08
		w2	22-38					Silty Clay Loam		6.4	58.88	34.72	6.58	9.49638	21.3745	0.632921	55.13	5.6	16.76	33.4785	0.388054	5.56595	18.4524	145	4.19841	1.684	6.15873	0.64575	36.9683	22.032	4.40421	1.00159	50.856	122.381	0.672	27.619	1.876	0.407677	6.66667	0.0203838	3.22114e+06	1.54328e+08
		w3	38-53					Silty Clay Loam		7.52	56.24	36.24	6.6	6.82572	19.0105	0.54654	62.48	1.825	10.35	48.8724	0.405468	9.3799	17.9598	165	3.58785	1.452	5.50766	0.6355	36.9267	39.896	1.99013	0.558292	24.88	90.7225	0.792	27.0936	1.732	0.327214	4.47455	0.0163607	1.10062e+06	6.28342e+07
		w4	53-120					Silt Loam		12.84	67	20.16	6.62	6.07053	19.109	0.413913	22.05	0.695	8.17	29.8593	0.228822	3.19652	19.2978	130	4.8423	1.77425	6.23506	0.723	32.7108	20.46	1.17699	0.883134	32.88	113.546	0.516	26.8924	0.728	0.254448	3.9243	0.0127224	212539	1.32253e+07
Typic Hapli-Stagnic Anthrosols	a392	w1	0-18	E118゜33'18.61''	N30゜48'53.05''	16	1293.5	Silt Loam	Rice-Rice	6.64	80.36	13	5.86	25.8301	9.062	1.54678	147	2.825	12.29	23.644	0.510846	32.5653	9.42888	47.5	1.76485	0.58975	1.94923	0.04175	12.1887	285.024	1.57126	0.144875	11.076	95.546	3.316	16.8822	1.536	0.319577	3.53089	0.0159788	2.19654e+07	4.09403e+08
		w2	18-29					Loam		39.12	47.6	13.28	6.07	8.17073	6.698	0.485524	80.85	0.665	9.97	12.6351	0.223747	3.12413	9.68666	35	2.04852	0.71075	2.32929	0.05225	17.7572	24.736	1.13318	0.372866	30.428	70.0809	0.66	16.8464	0.944	0.254448	3.00539	0.0127224	1.40179e+06	4.43787e+07
		w3	29-80					Loam		37.44	45.8	16.76	6.41	6.94007	9.7515	0.41974	33.08	0.28	9.19	19.1404	0.199814	2.90795	10.8382	55	1.94003	1.098	1.93762	0.09	24.8206	18.48	1.55666	0.404624	20.08	62.8613	0.708	15.1734	0.744	0.23723	1.54986	0.0118615	1.13251e+06	4.98128e+07
Typic Hapli-Stagnic Anthrosols	a418	w1	0-19	E116゜47'16.81''	N30゜12'29.70''	16.6	1271.5	Silt Loam	Rice-Rice	12.56	69.84	17.6	5.65	15.5064	8.274	1.02485	95.55	0.27	7.94	40.9088	0.676468	29.5086	16.0256	75	4.83974	0.59025	4.6627	0.09425	21.8452	198.192	1.41263	0.254884	12.492	103.48	1.316	20.1465	3.064	0.360608	2.61905	0.0180304	8.14635e+06	1.84878e+08
		w2	19-38					Silt Loam		15.24	71.96	12.8	6.01	6.53024	6.107	0.461374	40.43	0.05	9.16	24.4279	0.777823	15.1651	16.6476	37.5	5.74581	0.5915	4.16794	0.109	26.4092	52.62	0.169393	0.528919	19.04	95.5099	0.512	20.9285	1.164	0.29682	2.14992	0.014841	2.38937e+06	5.66775e+07
		w3	38-46					Silt Loam		14.76	70	15.24	6.25	7.81697	7.486	0.494503	47.78	4.56	9.51	24.1949	0.593331	8.12733	15.9574	40	1.98109	0.77075	4.79669	0.155	22.5934	30.684	1.39603	0.406619	15.188	82.2695	0.816	20.5674	1.52	0.289284	2.57801	0.0144642	1.02886e+06	1.05807e+07
		w4	46-85					Silt Loam		19.92	70.16	9.92	6.64	3.44161	4.925	0.233177	25.73	10.835	11.925	21.4187	0.40494	18.0429	12.9561	30	4.86042	0.49725	2.75567	0.10125	13.2573	31.404	1.08937	0.291598	8.676	73.3831	0.52	14.9254	0.78	0.239681	1.47595	0.0119841	417783	8.28471e+06
		w5	85-110					Silt Loam		19.2	63.16	17.64	6.71	4.92294	10.047	0.326619	22.05	1.01	8.125	25.4102	0.683972	25.8196	16.3082	47.5	4.5898	1.0885	4.504	0.242	23.0172	25.436	1.68808	0.685237	26.628	89.5628	0.672	18.3357	0.468	0.23723	2.11918	0.0118615	2.40498e+07	4.75416e+08
*Site locations were recorded by global positioning system (GPS).
*The deﬁnition and identiﬁcation of Stagnic Anthrosols have been accepted by the World Reference Base for Soil Resources (WRB), and are corresponding to Hydragric Anthrosols in WRB (IUSS working group WRB, 2007).
